# Supplementary material for: A Global Analysis of Kinase Function in Candida albicans Hyphal Morphogenesis Reveals a Role for the Endocytosis Regulator Akl1
Source: Front Cell Infect Microbiol. 2018 Feb 8;8:17. doi: 10.3389/fcimb.2018.00017 (PMC5809406; doi:10.3389/fcimb.2018.00017)
Supplement: Supplementary file 2 [file Table1.xlsx]

## Sheet: liquid filamentation data
Clone number	ORF name or number	filamentation in liquid	kinase / phosphatase
1a	AKL1	-1.33333	K
1b	AKL1	-2.33333	K
2a	ATG1	0	K
2b	ATG1	0	K
3a	BCK1	0	K
3b	BCK1	0	K
4a	BUB1	0	K
4b	BUB1	0	K
5a	BUD32	-0.5	K
5b	BUD32	-2	K
6a	CAK1	0	K
6b	CAK1	0	K
7a	CBK1	0.333333	K
7b	CBK1	-0.666667	K
8a	CDC5	0	K
8b	CDC5	0	K
9a	CDC7	0	K
9b	CDC7	0.333333	K
10a	CDC15	0.333333	K
10b	CDC15	0.333333	K
11a	CDC28	0	K
11b	CDC28	0	K
12a	CEK1	-0.333333	K
12b	CEK1	-1	K
13a	CEK2	0.666667	K
13b	CEK2	-0.5	K
14a	CHK1	0	K
14b	CHK1	-1.66667	K
15a	CKA1	0.333333	K
15b	CKA1	0.5	K
16a	CKA2	0.333333	K
16b	CKA2	0.333333	K
17a	CKB1	-1	K
17b	CKB1	0	K
18a	CKB2	-1	K
18b	CKB2	-0.166667	K
19a	CLA4	0	K
19b	CLA4	0.5	K
20a	CMK1	0	K
20b	CMK1	0.4	K
21a	CMK2	-1.66667	K
21b	CMK2	-0.333333	K
22a	CRK1	-0.333333	K
22b	CRK1	0	K
23a	CSK1	0.666667	K
23b	CSK1	0.5	K
24a	CST20	0	K
24b	CST20	-1.66667	K
25a	CTK1	-0.333333	K
25b	CTK1	-0.666667	K
26a	DBF2	0	K
26b	DBF2	0	K
27a	DBF4	0	K
27b	DBF4	-0.333333	K
28a	DUN1	0	K
28b	DUN1	-0.333333	K
29a	FUN31	0	K
29b	FUN31	0	K
30a	GCN2	-0.666667	K
30b	GCN2	-1	K
31a	GIN4	-0.5	K
31b	GIN4	1.33333	K
32a	HNT1	0	K
32b	HNT1	0	K
33a	HOG1	-0.666667	K
33b	HOG1	0	K
34a	HRK1	-0.333333	K
34b	HRK1	0	K
35a	HRR25	0	K
35b	HRR25	0	K
36a	HSL1	-1.66667	K
36b	HSL1	-0.666667	K
37a	HST7	0.666667	K
37b	HST7	0	K
38a	IES1	-0.333333	K
38b	IES1	-0.666667	K
39a	IKS1	-1	K
39b	IKS1	-1.66667	K
40a	IME2	-0.333333	K
40b	IME2	0	K
41a	IPL1	-0.333333	K
41b	IPL1	-0.333333	K
42a	IRE1	0	K
42b	IRE1	0	K
43a	KCS1	-1.66667	K
43b	KCS1	-1	K
44a	KIC1	-0.333333	K
44b	KIC1	-1.33333	K
45a	KIN2	-0.333333	K
45b	KIN2	-0.666667	K
46a	KIN3	0	K
46b	KIN3	0	K
47a	KIN4	0	K
47b	KIN4	0	K
48a	KIN28	0	K
48b	KIN28	0	K
49a	KIS1	-2	K
49b	KIS1	-1.33333	K
50a	KIS2	-0.666667	K
50b	KIS2	-1	K
51a	KNS1	0	K
51b	KNS1	-0.666667	K
52a	KSP1	0	K
52b	KSP1	-0.333333	K
53a	MCK1	0	K
53b	MCK1	-0.333333	K
54a	MEK1	0	K
54b	MEK1	0	K
55a	MKC1	-1.33333	K
55b	MKC1	0	K
56a	MKK2	0	K
56b	MKK2	0	K
57a	MPS1	0.333333	K
57b	MPS1	0	K
58a	MSS2	0	K
58b	MSS2	-0.333333	K
59a	NIK1	-1.66667	K
59b	NIK1	0	K
60a	NPR1	0.333333	K
60b	NPR1	0	K
61a	PBS2	-1.66667	K
61b	PBS2	0	K
62a	PGA43	0	K
62b	PGA43	0	K
63a	PHO85	-0.333333	K
63b	PHO85	-0.333333	K
64a	PKC1	-1.66667	K
64b	PKC1	0	K
65a	PKH1	-0.5	K
65b	PKH1	0.333333	K
66a	PRK1	0	K
66b	PRK1	0	K
67a	PRR1	0	K
67b	PRR1	-1	K
68a	PTK2	0	K
68b	PTK2	0	K
69a	RAD53	0.333333	K
69b	RAD53	0	K
70a	RCK2	0	K
70b	RCK2	0	K
71a	RIM11	0	K
71b	RIM11	0.333333	K
72a	RIM15	-1.66667	K
72b	RIM15	-0.666667	K
73a	SAT4	0	K
73b	SAT4	0	K
74a	SCH9	-2.16667	K
74b	SCH9	-0.333333	K
75a	SHA3	0	K
75b	SHA3	0	K
76a	SIP3	0	K
76b	SIP3	-0.333333	K
77a	SKY1	0	K
77b	SKY1	0	K
78a	SLN1	0	K
78b	SLN1	0	K
79a	SMP3	0	K
79b	SMP3	0	K
80a	SNF1	-0.166667	K
80b	SNF1	-1	K
81a	SOK1	1.5	K
81b	SOK1	3.33333	K
82a	SPS1	0	K
82b	SPS1	0	K
83a	SSK2	0.333333	K
83b	SSK2	0	K
84a	SSN3	0	K
84b	SSN3	0	K
85a	STE11	0.166667	K
85b	STE11	-1.66667	K
86a	SWE1	0.666667	K
86b	SWE1	0.666667	K
88a	TOR1	0	K
88b	TOR1	0	K
89a	19.3840	0	K
89b	19.3840	0	K
90a	TPK1	0	K
90b	TPK1	0	K
91a	TPK2	0	K
91b	TPK2	-1	K
92a	VPS15	-1	K
92b	VPS15	-1	K
93a	VPS34	0	K
93b	VPS34	0	K
94a	YAK1	-0.666667	K
94b	YAK1	-0.666667	K
95a	19.2222	-0.333333	K
95b	19.2222	-0.333333	K
96a	YKL171w	-0.666667	K
96b	YKL171w	-0.666667	K
97a	YNR047w	-0.333333	K
97b	YNR047w	-0.333333	K
98a	YOR287c	-0.333333	K
98b	YOR287c	-0.666667	K
99a	YPK1	-0.333333	K
99b	YPK1	0.333333	K
100a	YPL150w	-0.333333	K
100b	YPL150w	-0.333333	K
101a	19.35	-0.666667	K
101b	19.35	0	K
102a	19.735	0	K
102b	19.735	0	K
103a	19.1196	0	K
103b	19.1196	-1.66667	K
104a	19.1341	0	K
104b	19.1341	0	K
105a	19.1593	0	K
105b	19.1593	0	K
106a	19.2781	-2.33333	K
106b	19.2781	-0.333333	K
107a	19.3068	0	K
107b	19.3068	0	K
108a	19.3286	-0.333333	K
108b	19.3286	-1	K
109a	19.3456	0	K
109b	19.3456	0	K
110a	19.3720	0.333333	K
110b	19.3720	0	K
111a	19.5253	-1	K
111b	19.5253	0	K
112a	CTK3	-0.666667	K
112b	CTK3	-0.333333	K
113a	19.5376	-0.333333	K
113b	19.5376	0	K
114a	19.6492	-0.333333	K
114b	19.6492	0	K
115a	19.7001	0.666667	K
115b	19.7001	-1	K
116a	BCY1	-0.333333	K
116b	BCY1	0	K
117a	BUR2	0.333333	K
117b	BUR2	0	K
118a	CCL1	-1	K
118b	CCL1	-1	K
119a	CCN1	0.666667	K
119b	CCN1	1.33333	K
120a	CLB2	0.333333	K
120b	CLB2	-0.666667	K
121a	CLB4	2	K
121b	CLB4	-0.833333	K
122a	CLG1	-0.666667	K
122b	CLG1	0.4	K
123a	CLN3	0.166667	K
123b	CLN3	-0.666667	K
124a	CTK2	0	K
124b	CTK2	0	K
125a	FAR1	0	K
125b	FAR1	0	K
126a	HGC1	2.33333	K
126b	HGC1	2.66667	K
127a	MOB2	0.333333	K
127b	MOB2	-0.333333	K
128a	PCL1	0.333333	K
128b	PCL1	0.333333	K
129a	PCL2	0	K
129b	PCL2	0	K
130a	PCL5	-2	K
130b	PCL5	-1.5	K
131a	PCL7	0	K
131b	PCL7	0	K
132a	PCL8/10	0	K
132b	PCL8/10	0	K
133a	PHO80	0	K
133b	PHO80	-2	K
134a	PHO81	-1.66667	K
134b	PHO81	0	K
135a	SNF4	-1.16667	K
135b	SNF4	-1.66667	K
136a	SOL1	-1.66667	K
136b	SOL1	-1.33333	K
137a	SSN8	-0.333333	K
137b	SSN8	-0.333333	K
138a	STE50	-0.333333	K
138b	STE50	-0.333333	K
139a	CDC14	-0.333333	P
139b	CDC14	-1	P
140a	CDC55	0	P
140b	CDC55	-0.666667	P
141a	CMP1	0.166667	P
141b	CMP1	-1.33333	P
142a	CNB1	-1	P
142b	CNB1	-0.333333	P
143a	CPP1	-0.5	P
143b	CPP1	0	P
144a	GAC1	-0.333333	P
144b	GAC1	0.333333	P
145a	GLC7	-0.666667	P
145b	GLC7	-1.33333	P
146a	LTP1	-0.166667	P
146b	LTP1	-0.666667	P
147a	REG1	-0.333333	P
147b	REG1	-0.833333	P
148a	PPG1	-1	P
148b	PPG1	-1.33333	P
149a	PPH3	-1	P
149b	PPH3	-0.833333	P
150a	PPH21	-0.166667	P
150b	PPH21	-2.33333	P
151a	PPQ1	-1	P
151b	PPQ1	-0.833333	P
152a	PPT1	-0.666667	P
152b	PPT1	0	P
153a	PPZ1	-1	P
153b	PPZ1	-1	P
154a	PSR1	-1.66667	P
154b	PSR1	-2.33333	P
155a	PTC1	-1.33333	P
155b	PTC1	-2	P
156a	PTC2	0	P
156b	PTC2	0	P
157a	PTC4	-0.666667	P
157b	PTC4	-2	P
158a	PTC5	-1	P
158b	PTC5	-2.66667	P
159a	PTC6	-0.5	P
159b	PTC6	-0.666667	P
160a	PTC7	-0.666667	P
160b	PTC7	-0.666667	P
161a	PTP1	-1	P
161b	PTP1	-0.166667	P
162a	PTP3	-1.33333	P
162b	PTP3	-0.5	P
163a	RTS1	-1.66667	P
163b	RTS1	-0.5	P
164a	SAP190	0	P
164b	SAP190	-0.666667	P
165a	SAP155	-1.5	P
165b	SAP155	0.666667	P
166a	SIT4	-1.66667	P
166b	SIT4	-0.166667	P
167a	TPD3	-1	P
167b	TPD3	-2.66667	P
168a	YVH1	-1	P
168b	YVH1	0.166667	P
169a	19.3071	-3	P
169b	19.3071	-0.666667	P
170a	19.3302	-1.66667	P
170b	19.3302	-1.66667	P
171a	19.5045	0.666667	P
171b	19.5045	-0.833333	P
172a	RRD1	-0.166667	P
172b	RRD1	-0.833333	P
173a	RRD2	-1	P
173b	RRD2	-1.5	P
174a	SHP1	-1.33333	P
174b	SHP1	-0.833333	P
175a	VHS3	0.5	P
175b	VHS3	-1.33333	P
176a	19.7227	0.166667	P
176b	19.7227	1.5	P
177a	PCL5T38A S42A	3.33333	K
177b	PCL5T38A S42A	1.66667	K
178a	SOL1DN106	0.666667	K
178b	SOL1DN106	1.33333	K
179a	CCN1DC496	1	K
179b	CCN1DC496	0.666667	K
180a	CLN3DC332	-1	K
180b	CLN3DC332	-2	K
181a	HGC1DC403	3.33333	K
181b	HGC1DC403	3.33333	K
182a	19.6275	-0.666667	K
182b	19.6275	0	K
183a	PPS1	-2	P
183b	PPS1	0	P
184a	PPS1a	-0.333333	P
184b	PPS1a	1.66667	P
185a	19.4857	0	P
185b	19.4857	0	P
186a	19.4824	0	P
186b	19.4824	0	P
187a	19.782	0
187b	19.782	0
188a	CDC14P116L	0	P
188b	CDC14P116L	0.333333	P
189a	CMP1DC499	0.333333	P
189b	CMP1DC499	0	P
190a	GLC7DC213	0.333333	P
190b	GLC7DC213	0	P
191a	LTP1C18S	0	P
191b	LTP1C18S	-0.333333	P
192a	PKC1R399P	0.333333	K
192b	PKC1R399P	1.33333	K
193a	PTC2D311A	-1.33333	P
193b	PTC2D311A	0	P
194a	SNF1T208DDC351	0	K
194b	SNF1T208DDC351	0	K
195a	SNF1D193A	0	K
195b	SNF1D193A	0	K
196a	YVH1C96S	0.333333	P
196b	YVH1C96S	0	P
197a	CDC28K37R	0.333333	K
197b	CDC28K37R	-0.333333	K
198a	CEK1S219L	0.333333	K
198b	CEK1S219L	0.666667	K
199a	CLA4DC891	0	K
199b	CLA4DC891	0.666667	K
200a	CST20DN687	0.666667	K
200b	CST20DN687	0.333333	K
201a	HOG1F321L	0	K
201b	HOG1F321L	-0.333333	K
203a	STE11DN467	0.666667	K
203b	STE11DN467	0.666667	K
204a	YPK1G534R	0.666667	K
204b	YPK1G534R	0	K
205a	YPK1T705E	0.333333	K
205b	YPK1T705E	0	K
206a	YJL049w	0
206b	YJL049w	0
207a	RIO1	0.333333	K
207b	RIO1	0.333333	K
208a	YLR253w	1.33333	K
208b	YLR253w	0	K
209a	19.4269	-0.333333	K
209b	19.4269	0	K
210a	YPL109c	-1.33333
210b	YPL109c	0.333333
211a	RIO2	0	K
211b	RIO2	0	K
212a	YPL236c	-0.333333	K
212b	YPL236c	0	K
213a	PKP1	0	K
213b	PKP1	-0.666667	K
214a	ATG1K87A	0	K
214b	ATG1K87A	-0.333333	K
215a	CBK1S546A	0.333333	K
215b	CBK1S546A	-1	K
216a	HSL1G74D	-0.666667	K
216b	HSL1G74D	-0.666667	K
217a	MKK2S317A T321A	-1.66667	K
217b	MKK2S317A T321A	-1.33333	K
218a	PBS2K233A	-0.666667	K
218b	PBS2K233A	-2	K
219a	RAD53D296A	0.333333	K
219b	RAD53D296A	-0.333333	K
221a	BCK1A1031P	0	K
221b	BCK1A1031P	0.333333	K
224a	CDC37
224b	CDC37
225a	CKS1	0	K
225b	CKS1	0	K
226a	NEM1	-0.333333	P
226b	NEM1	0	P
227a	19.7250	0	P
227b	19.7250	0	P
			169K
			49P
			3 ORFs could not be assigned a predicted function upon re-analysis

## Sheet: orf19 correspondence
No.	Gene	orf 19 no.	X = absent from collection
1	AKL1	5357
2	ATG1	3841
3	BCK1	5162
4	BUB1	2678
5	BUD32	4252
6	CAK1	793
7	CBK1	4909
8	CDC5	6010
9	CDC7	3561
10	CDC15	3545
11	CDC28	3856
12	CEK1	2886
13	CEK2	460
14	CHK1	896
15	CKA1	7652
16	CKA2	3530
17	CKB1	2102
18	CKB2	4297
19	CLA4	4890
20	CMK1	5911
21	CMK2	1754
22	CRK1	3523
23	CSK1	7208
24	CST20	4242
25	CTK1	1619
26	DBF2	1223
27	DBF4	5166
28	DUN1	4002
29	FUN31	7451
30	GCN2	6913
31	GIN4	663
32	HNT1	2341
33	HOG1	895
34	HRK1	5408
35	HRR25	3476
36	HSL1	4308
37	HST7	469
38	IES1	835
39	IKS1	428
40	IME2	2395
41	IPL1	3474
42	IRE1	5068
43	KCS1	1007
44	KIC1	191
45	KIN2	7510
46	KIN3	5325
47	KIN4	3751
48	KIN28	6239
49	KIS1	4084
50	KIS2	4997
51	KNS1	4979
52	KSP1	4432
53	MCK1	3459
54	MEK1	1874
55	MKC1	7523
56	MKK2	6889
57	MPS1	7293
58	MSS2	4001
59	NIK1	5181
60	NPR1	6232
61	PBS2	7388
62	PGA43	2910
63	PHO85	6846
64	PKC1	5901
65	PKH1	5224
66	PRK1	2605
67	PRR1	4347
68	PTK2	3415
69	RAD53	6936
70	RCK2	2268
71	RIM11	791
72	RIM15	7044
73	SAT4	3854
74	SCH9	829
75	SHA3	3669
76	SIP3	3047
77	SKY1	2436
78	SLN1	3256
79	SMP3	5792
80	SNF1	1936
81	SOK1	451
82	SPS1	3049
83	SSK2	3775
84	SSN3	794
85	STE11	844
86	SWE1	4867
87	TAF145	6193	X
88	TOR1	2290
89		3840
90	TPK1	4892
91	TPK2	2277
92	VPS15	130
93	VPS34	6243
94	YAK1	147
95		2222
96	YKL171w	846
97	YNR047w	223
98	YOR287c	2362
99	YPK1	399
100	YPL150w	4518
101		35
102		735
103		1196
104		1341
105		1593
106		2781
107		3068
108		3286
109		3456
110		3720
111		5253
112	CTK3	5350
113		5376
114		6492
115		7001
116	BCY1	9565
117	BUR2	4284
118	CCL1	4542
119	CCN1	3207
120	CLB2	1446
121	CLB4	7186
122	CLG1	6146
123	CLN3	1960
124	CTK2	1041
125	FAR1	7105
126	HGC1	6028
127	MOB2	6044
128	PCL1	2649
129	PCL2	403
130	PCL5	4012
131	PCL7	6225
132	PCL8/10	264
133	PHO80	5755
134	PHO81	7475
135	SNF4	5768
136	SOL1	6930
137	SSN8	7355
138	STE50	1636
139	CDC14	4192
140	CDC55	1468
141	CMP1	6033
142	CNB1	4009
143	CPP1	4866
144	GAC1	7053
145	GLC7	6285
146	LTP1	5104
147	REG1	2005
148	PPG1	3774
149	PPH3	4378
150	PPH21	1683
151	PPQ1	5758
152	PPT1	1673
153	PPZ1	726
154	PSR1	5406
155	PTC1	4785
156	PTC2	2538
157	PTC4	6638
158	PTC5	6376
159	PTC6	3705
160	PTC7	5661
161	PTP1	6365
162	PTP3	7610
163	RTS1	20
164	SAP190	5160
165	SAP155	642
166	SIT4	5200
167	TPD3	6810
168	YVH1	4401
169		3071
170		3302
171		5045
172	RRD1	6792
173	RRD2	6933
174	SHP1	2549
175	VHS3	7378
176		7227
177	PCL5T38A S42A	4012
178	SOL1DN106	6930
179	CCN1DC496	3207
180	CLN3DC332	1960
181	HGC1DC403	6028
182		6275
183	PPS1	4405
184	PPS1a	7033
185		4857
186		4824
187		782
188	CDC14P116L	4192
189	CMP1DC499	6033
190	GLC7DC213	6285
191	LTP1C18S	5104
192	PKC1R399P	5901
193	PTC2D311A	2538
194	SNF1T208DDC351	1936
195	SNF1D193A	1936
196	YVH1C96S	4401
197	CDC28K37R	3856
198	CEK1S219L	2886
199	CLA4DC891	4890
200	CST20DN687	4242
201	HOG1F321L	895
202	GCN2E658K E1712K	6913	X
203	STE11DN467	844
204	YPK1G534R	399
205	YPK1T705E	399
206	YJL049w	746
207	RIO1	2320
208	YLR253w	4144
209		4269
210	YPL109c	4575
211	RIO2	6369
212	YPL236c	7164
213	PKP1	7281
214	ATG1K87A	3841
215	CBK1S546A	4909
216	HSL1G74D	4308
217	MKK2S317A T321A	6889
218	PBS2K233A	7388
219	RAD53D296A	6936
220	SSKK1207R	3775	X
221	BCK1A1031P	5162
222	MEC1	1283	X
223	TEL1	5580	X
224	CDC37	5531
225	CKS1	1282
226	NEM1	4657
227		7250
